# Supplementary material for: Identification of MYEOV-Associated Gene Network as a Potential Therapeutic Target in Pancreatic Cancer
Source: Cancers (Basel). 2022 Nov 4;14(21):5439. doi: 10.3390/cancers14215439 (PMC9655857; doi:10.3390/cancers14215439)
Supplement: Supplementary file 1 [file cancers-14-05439-s001.zip]

Archive with 2 entries (2 files):
- cancers-1996998-File S1.zip
- cancers-1996998-supplementary.pdf
